# Supplementary material for: Comprehensive in silico analyses of flavonoids elucidating the drug properties against kidney disease by targeting AIM2
Source: PLoS One. 2023 May 18;18(5):e0285965. doi: 10.1371/journal.pone.0285965 (PMC10194910; doi:10.1371/journal.pone.0285965)
Supplement: S1 Table — (CSV) [file pone.0285965.s001.csv]

title	r_psp_MMGBSA_dG_Bind	r_psp_MMGBSA_dG_Bind_Coulomb	r_psp_MMGBSA_dG_Bind_Covalent	r_psp_MMGBSA_dG_Bind_Hbond	r_psp_MMGBSA_dG_Bind_Lipo	r_psp_MMGBSA_dG_Bind_Packing	r_psp_MMGBSA_dG_Bind_SelfCont	r_psp_MMGBSA_dG_Bind_Solv_GB	r_psp_MMGBSA_dG_Bind_Solv_SA	r_psp_MMGBSA_dG_Bind_vdW	r_psp_Lig_Strain_Energy	r_psp_Lig_Strain_Coulomb	r_psp_Lig_Strain_Covalent	r_psp_Lig_Strain_Hbond	r_psp_Lig_Strain_Lipo	r_psp_Lig_Strain_Packing	r_psp_Lig_Strain_SelfCont	r_psp_Lig_Strain_Solv_GB	r_psp_Lig_Strain_Solv_SA	r_psp_Lig_Strain_vdW	r_psp_Ligand_Energy	r_psp_Ligand_Coulomb	r_psp_Ligand_Covalent	r_psp_Ligand_Hbond	r_psp_Ligand_Lipo	r_psp_Ligand_Packing	r_psp_Ligand_SelfCont	r_psp_Ligand_Solv_GB	r_psp_Ligand_Solv_SA	r_psp_Ligand_vdW	r_psp_Complex_Energy	r_psp_Complex_Coulomb	r_psp_Complex_Covalent	r_psp_Complex_Hbond	r_psp_Complex_Lipo	r_psp_Complex_Packing	r_psp_Complex_SelfCont	r_psp_Complex_Solv_GB	r_psp_Complex_Solv_SA	r_psp_Complex_vdW	r_psp_Ligand_Energy	r_psp_Ligand_Coulomb	r_psp_Ligand_Covalent	r_psp_Ligand_Hbond	r_psp_Ligand_Lipo	r_psp_Ligand_Packing	r_psp_Ligand_SelfCont	r_psp_Ligand_Solv_GB	r_psp_Ligand_Solv_SA
0 ns	-62.10166378	-32.04167915	8.931848914	-3.676809991	-20.53507635	-3.86529827	0	36.58641359		-47.50106253	12.21664659	3.947976077	8.931848914	0	-0.23096136	0	0	-0.527352258		0.095135215	-133.7307186	-168.8883115	22.03832009	0	-13.5397522	0	0	-19.18672243		45.84574742	-6768.89302	-6176.843139	3272.363116	-94.72655359	-425.5056385	-15.0047145	-27.32055199	-2902.558854		-399.2966838	-133.7307186	-168.8883115	22.03832009	0	-13.5397522	0	0	-19.18672243
10 ns	-54.05793306	-49.13997306	10.49324217	-4.352503879	-16.35949586	-3.370097828	0	48.19203941		-39.52114401	14.02912749	6.258309106	10.49324217	0	-0.308959144	0	0	-2.431220218		0.017755576	-132.7979879	-164.311909	19.14437329	0	-13.26685643	0	0	-21.30275252		46.93915676	-6709.241259	-6447.541166	3283.848978	-102.8383802	-414.7298773	-14.15044166	-23.45713604	-2643.326979		-347.046256	-132.7979879	-164.311909	19.14437329	0	-13.26685643	0	0	-21.30275252
20 ns	-55.67672683	-59.62779131	12.29210789	-5.061378072	-13.21553027	-2.323077812	0	49.41763832		-37.15869559	17.04147468	4.938962613	12.29210789	0	0.080962534	0	0	-1.951332041		1.680773679	-131.7170724	-160.2338372	18.58156797	0	-13.24540455	0	0	-23.64627826		46.82687965	-6650.18811	-6465.607284	3296.983611	-110.1829198	-412.4798346	-10.12347283	-24.96728583	-2701.554179		-222.2567441	-131.7170724	-160.2338372	18.58156797	0	-13.24540455	0	0	-23.64627826
30 ns	-57.43599182	-43.48654251	1.486420478	-3.956693876	-12.98414152	-2.619802673	0	40.19494726		-36.07017899	11.09839002	12.9204899	1.486420478	0	-0.044137984	0	0	-3.016101082		-0.248281291	-129.0689331	-164.4556114	24.15530832	0	-13.55194542	0	0	-20.70424035		45.48755573	-6774.03704	-6374.216126	3253.287573	-103.2096654	-421.1621014	-9.952809879	-21.13586659	-2756.518817		-341.1292267	-129.0689331	-164.4556114	24.15530832	0	-13.55194542	0	0	-20.70424035
40 ns	-62.21740501	-39.95900387	1.831994587	-4.761397744	-12.47502189	-3.592836601	0	35.46586654		-38.72700603	5.839412347	7.398193105	1.831994587	0	-0.031243561	0	0	-2.575249339		-0.784282445	-126.9487091	-162.2921523	22.51622242	0	-11.58577041	0	0	-23.8407283		48.25371946	-6629.469201	-6378.91011	3262.795185	-99.92452419	-409.9084037	-13.94356549	-20.95038229	-2726.999617		-241.6277832	-126.9487091	-162.2921523	22.51622242	0	-11.58577041	0	0	-23.8407283
50 ns	-78.42345201	-52.40668479	6.479877388	-6.34560732	-19.69136878	-4.664290947	0	43.44056887		-45.23594643	11.34517093	6.374148541	6.479877388	0	0.993911034	0	0	-2.888226524		0.385460487	-125.3515724	-160.6124128	22.20483606	0	-11.53344332	0	0	-23.85860652		48.44805422	-6690.221915	-6424.799072	3305.304927	-103.115405	-417.9861706	-15.91403681	-26.138594	-2707.415528		-300.1580349	-125.3515724	-160.6124128	22.20483606	0	-11.53344332	0	0	-23.85860652
60 ns	-68.99739811	-47.94099502	7.890193651	-5.106718421	-18.57821145	-4.157451439	0	41.29915942		-42.40337485	10.66098768	-1.116197377	7.890193651	0	1.345289428	0	0	0.878571183		1.663130794	-123.6942067	-160.5788031	24.06054743	0	-11.48449276	0	0	-23.99640278		48.30494448	-6724.23014	-6270.807194	3292.018218	-104.3413837	-413.2795047	-12.83338854	-22.57944279	-2801.195047		-391.2123971	-123.6942067	-160.5788031	24.06054743	0	-11.48449276	0	0	-23.99640278
70 ns	-79.73764895	-60.29923269	4.909175914	-6.742413425	-17.97305411	-3.732680104	0	45.04711298		-40.94655751	12.89565741	5.38315882	4.909175914	0	1.507323751	0	0	-2.712293626		3.808292546	-125.1242783	-160.2074611	22.65585094	0	-11.73664896	0	0	-23.72415254		47.88813335	-6770.372961	-6519.283898	3260.897334	-107.6013565	-425.1477936	-16.07432547	-23.90460034	-2618.749512		-320.5088084	-125.1242783	-160.2074611	22.65585094	0	-11.73664896	0	0	-23.72415254
80 ns	-62.97965265	-45.8845696	5.583238049	-4.129797361	-17.80068571	-3.078233774	0	48.78096697		-46.45057123	9.342989452	-0.343760578	5.583238049	0	0.884290953	0	0	-0.012141001		3.231362029	-125.2473355	-158.4430914	21.56225468	0	-11.51914564	0	0	-25.28245652		48.43510345	-6608.870334	-6569.441593	3263.610756	-106.9786345	-423.5486631	-13.46082701	-15.06033432	-2501.75769		-242.2333486	-125.2473355	-158.4430914	21.56225468	0	-11.51914564	0	0	-25.28245652
90 ns	-76.25720905	-60.05440596	8.39509685	-5.733536157	-19.92500149	-4.642637976	0	51.26953456		-45.56625888	12.04435098	-0.036376566	8.39509685	0	1.079143935	0	0	0.986067832		1.620418931	-123.9824965	-153.1253679	21.48499346	0	-11.48382759	0	0	-29.26787404		48.40957959	-6738.038559	-6325.723226	3310.232991	-94.87158705	-424.5022923	-12.74805915	-33.71994833	-2741.326593		-415.3798447	-123.9824965	-153.1253679	21.48499346	0	-11.48382759	0	0	-29.26787404
100 ns	-65.10984771	-52.17849808	5.520192247	-5.949642236	-17.97714615	-3.187187999	0	52.69128684		-44.02885234	10.84753412	2.265719678	5.520192247	0	0.96072743	0	0	-0.67557769		2.776472452	-124.9197863	-155.7103489	21.96748413	0	-11.49062063	0	0	-28.21962618		48.53332521	-6640.190193	-6384.732463	3355.864983	-100.679715	-422.3037668	-15.11748128	-23.11163652	-2712.024653		-338.0854615	-124.9197863	-155.7103489	21.96748413	0	-11.49062063	0	0	-28.21962618
[truncated: 34 more columns]
